# Supplementary material for: Methionine Restriction Prevents Lipopolysaccharide-Induced Acute Lung Injury via Modulating CSE/H2S Pathway
Source: Nutrients. 2022 Jan 13;14(2):322. doi: 10.3390/nu14020322 (PMC8777780; doi:10.3390/nu14020322)
Supplement: Supplementary file 1 [file nutrients-14-00322-s001.zip]

Archive with 1 entries (1 files):
- nutrients-1513928-supplementary.pdf
